# Supplementary material for: Fasudil Increased the Sensitivity to Gefitinib in NSCLC by Decreasing Intracellular Lipid Accumulation
Source: Cancers (Basel). 2022 Sep 27;14(19):4709. doi: 10.3390/cancers14194709 (PMC9563767; doi:10.3390/cancers14194709)
Supplement: Supplementary file 1 [file cancers-14-04709-s001.zip]

Archive with 2 entries (2 files):
- Supplementary File S1.pdf
- Supplementary materials.pdf
